# Supplementary material for: Studies on Cement Pastes Exposed to Water and Solutions of Biological Waste
Source: Materials (Basel). 2022 Mar 4;15(5):1931. doi: 10.3390/ma15051931 (PMC8911754; doi:10.3390/ma15051931)
Supplement: Supplementary file 1 [file materials-15-01931-s001.zip]

Archive with 1 entries (1 files):
- materials-1600134-supplementary.pdf
